# Supplementary material for: Abuse and Diversion of Immediate Release Opioid Analgesics as Compared to Extended Release Formulations in the United States
Source: PLoS One. 2016 Dec 9;11(12):e0167499. doi: 10.1371/journal.pone.0167499 (PMC5147916; doi:10.1371/journal.pone.0167499)
Supplement: S1 File — (CSV) [file pone.0167499.s001.csv]

YearQuarter	counter	form	rx	mg	pop	casecount	lnpop	lnrx	lnmg
20091	-27	ER	3211737.16	10889740596.3	259565880.50	179	19.3745	14.9823	23.1111
20091	-27	IR	40869615.00	40287859982.9	259565880.50	711	19.3745	17.5259	24.4193
20092	-26	ER	3228297.12	10935992147.4	260139619.00	229	19.3767	14.9875	23.1153
20092	-26	IR	42002784.95	42231856080.5	260139619.00	783	19.3767	17.5532	24.4664
20093	-25	ER	3314084.89	11228632491.7	260713357.50	222	19.3789	15.0137	23.1417
20093	-25	IR	42392638.17	44082092409.2	260713357.50	818	19.3789	17.5625	24.5093
20094	-24	ER	3351334.70	11228972318.9	261287096.00	187	19.3811	15.0249	23.1418
20094	-24	IR	42465131.78	45593612705.9	261287096.00	726	19.3811	17.5642	24.5430
20101	-23	ER	3235154.25	10671226499.6	261860834.50	202	19.3833	14.9896	23.0908
20101	-23	IR	42345198.11	42970784753.7	261860834.50	767	19.3833	17.5614	24.4838
20102	-22	ER	3336761.07	11019076883.0	263757625.00	201	19.3905	15.0205	23.1229
20102	-22	IR	44394448.60	45372115941.3	263757625.00	805	19.3905	17.6086	24.5382
20103	-21	ER	3402941.13	11039919158.5	264469967.90	255	19.3932	15.0402	23.1248
20103	-21	IR	45668485.15	48306690147.8	264469967.90	840	19.3932	17.6369	24.6008
20104	-20	ER	3266224.96	10290881351.9	265182310.81	179	19.3959	14.9991	23.0545
20104	-20	IR	47022513.98	51356605881.8	265182310.81	720	19.3959	17.6661	24.6621
20111	-19	ER	3087883.87	9593795150.6	267021291.40	234	19.4028	14.9430	22.9844
20111	-19	IR	47793788.68	52631078067.0	267021291.40	821	19.4028	17.6824	24.6866
20112	-18	ER	3051695.86	9472739251.5	267735567.53	180	19.4055	14.9312	22.9717
20112	-18	IR	48925235.34	54913574829.2	267735567.53	754	19.4055	17.7058	24.7290
20113	-17	ER	3133510.48	9681462930.8	279243015.65	203	19.4476	14.9577	22.9935
20113	-17	IR	50668650.15	57342838150.2	279243015.65	796	19.4476	17.7408	24.7723
20114	-16	ER	3158395.79	9695309354.7	279963641.98	209	19.4502	14.9656	22.9949
20114	-16	IR	50380298.36	57495472672.4	279963641.98	805	19.4502	17.7351	24.7750
20121	-15	ER	3178837.95	9760559507.2	283677503.06	210	19.4633	14.9720	23.0016
20121	-15	IR	50817286.34	57990676121.3	283677503.06	826	19.4633	17.7437	24.7835
20122	-14	ER	3208864.92	9911301768.8	284401831.07	173	19.4659	14.9814	23.0169
20122	-14	IR	51228629.68	59405258662.1	284401831.07	759	19.4659	17.7518	24.8076
20123	-13	ER	3184036.45	9834141736.2	285126159.08	138	19.4684	14.9737	23.0091
20123	-13	IR	50695500.35	59142754932.3	285126159.08	735	19.4684	17.7413	24.8032
20124	-12	ER	3302735.68	10160508978.0	285850487.09	123	19.4710	15.0103	23.0418
20124	-12	IR	51431437.85	61279901785.2	285850487.09	730	19.4710	17.7558	24.8387
20131	-11	ER	3348247.15	10184473717.2	294137887.77	131	19.4996	15.0239	23.0441
20131	-11	IR	51248226.69	61395382160.9	294137887.77	679	19.4996	17.7522	24.8406
20132	-10	ER	3404788.29	10257523116.3	294876271.57	143	19.5021	15.0407	23.0513
20132	-10	IR	52045163.68	62224666858.5	294876271.57	621	19.5021	17.7676	24.8540
20133	-9	ER	3409375.26	10211417796.7	295614655.36	113	19.5046	15.0420	23.0468
20133	-9	IR	52084134.39	62526696931.5	295614655.36	650	19.5046	17.7684	24.8589
20134	-8	ER	3447860.03	10208286673.4	296353039.16	98	19.5071	15.0533	23.0465
20134	-8	IR	51283890.46	63239299308.1	296353039.16	569	19.5071	17.7529	24.8702
20141	-7	ER	3352815.24	9826079583.9	297091422.96	113	19.5096	15.0253	23.0083
20141	-7	IR	50742110.38	61569231769.3	297091422.96	643	19.5096	17.7423	24.8434
20142	-6	ER	3449221.13	9960772947.6	297829806.75	99	19.5120	15.0537	23.0219
20142	-6	IR	52526022.50	63773409846.5	297829806.75	660	19.5120	17.7768	24.8786
20143	-5	ER	3483334.53	9873151902.2	298568190.55	98	19.5145	15.0635	23.0131
20143	-5	IR	52632321.00	64123913737.3	298568190.55	612	19.5145	17.7788	24.8841
20144	-4	ER	3580897.48	10043708058.6	299306574.35	94	19.5170	15.0911	23.0302
20144	-4	IR	49520970.78	63198614095.0	299306574.35	512	19.5170	17.7179	24.8695
20151	-3	ER	3533054.47	9770221971.2	305298476.81	86	19.5368	15.0777	23.0026
20151	-3	IR	48782789.74	62013698177.9	305298476.81	475	19.5368	17.7029	24.8506
20152	-2	ER	3607126.79	9837198686.1	306051656.80	86	19.5393	15.0984	23.0094
20152	-2	IR	49533818.95	62943245452.3	306051656.80	510	19.5393	17.7182	24.8655
20153	-1	ER	3634643.27	9790737185.8	306804836.79	123	19.5417	15.1060	23.0047
20153	-1	IR	49502176.07	62570818065.0	306804836.79	549	19.5417	17.7175	24.8596
20154	0	ER	3671916.03	9809890856.8	307558016.78	108	19.5442	15.1162	23.0067
20154	0	IR	49307355.56	63158345520.2	307558016.78	486	19.5442	17.7136	24.8689
