# Supplementary material for: Abuse and Diversion of Immediate Release Opioid Analgesics as Compared to Extended Release Formulations in the United States
Source: PLoS One. 2016 Dec 9;11(12):e0167499. doi: 10.1371/journal.pone.0167499 (PMC5147916; doi:10.1371/journal.pone.0167499)
Supplement: S2 File — (CSV) [file pone.0167499.s002.csv]

Yearquarter	form	pop	rx	mg	casecount	counter	lnpop	lnrx	lnmg
20091	ER	222358056	2375861.31	8238461859.7	639	-27	19.2198	14.6809	22.8321
20091	IR	222358056	32174320.19	31733258862.0	2647	-27	19.2198	17.2867	24.1806
20092	ER	224174251	2398924.24	8284282115.3	652	-26	19.2279	14.6905	22.8376
20092	IR	224174251	32526351.09	31267298966.2	2674	-26	19.2279	17.2976	24.1658
20093	ER	226614209	2529025.29	8735480931.1	798	-25	19.2388	14.7433	22.8907
20093	IR	226614209	33210466.35	32518394637.8	2878	-25	19.2388	17.3184	24.2051
20094	ER	223964924	2515619.83	8669175586.9	788	-24	19.2270	14.7380	22.8830
20094	IR	223964924	32683658.79	33057298453.3	2600	-24	19.2270	17.3024	24.2215
20101	ER	217290524	2284698.10	7816390732.7	707	-23	19.1967	14.6417	22.7795
20101	IR	217290524	30793419.30	30578545383.6	2863	-23	19.1967	17.2428	24.1436
20102	ER	219855206	2357984.50	8094671010.6	637	-22	19.2085	14.6733	22.8145
20102	IR	219855206	32447342.77	32293361519.4	2430	-22	19.2085	17.2951	24.1981
20103	ER	210021645	2289542.29	7765061736.1	753	-21	19.1627	14.6439	22.7729
20103	IR	210021645	31914844.45	33054738211.5	2858	-21	19.1627	17.2786	24.2214
20104	ER	217487839	2232826.34	7321558262.2	526	-20	19.1977	14.6188	22.7141
20104	IR	217487839	33850306.33	36436664750.0	2727	-20	19.1977	17.3375	24.3188
20111	ER	219761373	2305360.22	7175910635.0	399	-19	19.2081	14.6507	22.6940
20111	IR	219761373	34700965.81	38190743352.8	2921	-19	19.2081	17.3623	24.3659
20112	ER	167263148	1827110.51	5429964717.8	533	-18	18.9351	14.4182	22.4152
20112	IR	167263148	27882148.21	32128650333.0	2792	-18	18.9351	17.1435	24.1930
20113	ER	199757480	2112484.13	6498585085.6	435	-17	19.1126	14.5634	22.5949
20113	IR	199757480	32873637.02	37309206249.0	2680	-17	19.1126	17.3082	24.3425
20114	ER	207766514	2253558.34	6937253848.9	421	-16	19.1519	14.6280	22.6602
20114	IR	207766514	34255528.04	39916266859.3	2490	-16	19.1519	17.3494	24.4100
20121	ER	206918030	2225894.08	6869087873.1	514	-15	19.1478	14.6157	22.6503
20121	IR	206918030	33657253.49	38841090431.3	2714	-15	19.1478	17.3317	24.3827
20122	ER	202633598	2159346.23	6742817213.8	254	-14	19.1269	14.5853	22.6317
20122	IR	202633598	32737356.21	38295329194.7	2435	-14	19.1269	17.3040	24.3686
20123	ER	190309841	1984657.93	6258218352.7	296	-13	19.0642	14.5010	22.5572
20123	IR	190309841	30519827.12	35864447499.8	2195	-13	19.0642	17.2339	24.3030
20124	ER	190979135	2133917.06	6617901215.9	194	-12	19.0677	14.5735	22.6130
20124	IR	190979135	31756044.72	37899874539.9	2026	-12	19.0677	17.2736	24.3582
20131	ER	191062971	2020064.28	6223111845.3	201	-11	19.0681	14.5186	22.5515
20131	IR	191062971	29811432.92	35960182193.2	2510	-11	19.0681	17.2104	24.3057
20132	ER	189364790	2060718.24	6253112950.7	252	-10	19.0592	14.5386	22.5563
20132	IR	189364790	29575929.09	35233399718.7	2111	-10	19.0592	17.2025	24.2853
20133	ER	190503694	2092488.55	6306545851.6	237	-9	19.0652	14.5539	22.5649
20133	IR	190503694	30046832.62	35988352175.1	2092	-9	19.0652	17.2183	24.3065
20134	ER	178318305	2057580.32	6124930610.0	208	-8	18.9991	14.5370	22.5356
20134	IR	178318305	28490251.83	34720662252.9	1837	-8	18.9991	17.1651	24.2706
20141	ER	176217613	2049214.03	6072255236.3	169	-7	18.9872	14.5330	22.5270
20141	IR	176217613	29271735.24	34908855419.1	2185	-7	18.9872	17.1921	24.2760
20142	ER	175982039	2065448.20	6031174187.9	226	-6	18.9859	14.5409	22.5202
20142	IR	175982039	30167139.47	36494996652.1	1730	-6	18.9859	17.2223	24.3204
20143	ER	176093973	2089085.52	5982628313.1	159	-5	18.9865	14.5522	22.5121
20143	IR	176093973	30776817.64	37597676692.7	1603	-5	18.9865	17.2423	24.3502
20144	ER	175504454	2135974.20	6053231236.4	168	-4	18.9832	14.5744	22.5239
20144	IR	175504454	28539311.88	36557034356.1	1425	-4	18.9832	17.1668	24.3221
20151	ER	130976914	1615116.53	4388133295.7	168	-3	18.6905	14.2949	22.2022
20151	IR	130976914	21167667.80	27459111168.5	1371	-3	18.6905	16.8680	24.0360
20152	ER	174167127	2116113.90	5829017345.2	169	-2	18.9755	14.5651	22.4861
20152	IR	174167127	27513542.48	34986083159.7	1444	-2	18.9755	17.1302	24.2782
20153	ER	171944667	2081508.19	5683502584.3	168	-1	18.9627	14.5486	22.4608
20153	IR	171944667	27386789.06	34967654205.5	1312	-1	18.9627	17.1256	24.2777
20154	ER	166407152	2081926.52	5638483804.6	174	0	18.9299	14.5488	22.4529
20154	IR	166407152	26316081.19	33628112672.6	1070	0	18.9299	17.0857	24.2386
