# Supplementary material for: Abuse and Diversion of Immediate Release Opioid Analgesics as Compared to Extended Release Formulations in the United States
Source: PLoS One. 2016 Dec 9;11(12):e0167499. doi: 10.1371/journal.pone.0167499 (PMC5147916; doi:10.1371/journal.pone.0167499)
Supplement: S3 File — (CSV) [file pone.0167499.s003.csv]

YearQuarter	counter	form	rx	mg	pop	casecount	lnpop	lnrx	lnmg
20091	-27	ER	1267361.71	4366287594.0	98966551.13	678	18.4103	14.0524	22.1972
20091	-27	IR	16453414.79	16235022105.6	98966551.13	713	18.4103	16.6160	23.5104
20092	-26	ER	1145097.80	4018490805.1	88491661.90	633	18.2984	13.9510	22.1142
20092	-26	IR	14660680.75	15006245834.0	88491661.90	689	18.2984	16.5007	23.4317
20093	-25	ER	1170076.25	4109661222.9	91021178.28	622	18.3266	13.9726	22.1366
20093	-25	IR	14944439.50	15508514458.9	91021178.28	700	18.3266	16.5198	23.4647
20094	-24	ER	1302713.25	4484667842.3	102957706.60	532	18.4498	14.0800	22.2239
20094	-24	IR	16615329.97	18042599616.7	102957706.60	617	18.4498	16.6258	23.6160
20101	-23	ER	1154399.77	3982617594.8	95110451.93	794	18.3705	13.9591	22.1052
20101	-23	IR	15668830.80	17136072585.4	95110451.93	830	18.3705	16.5672	23.5645
20102	-22	ER	1259246.73	4317174898.8	102448253.00	806	18.4449	14.0460	22.1859
20102	-22	IR	17284619.86	18661209155.5	102448253.00	841	18.4449	16.6653	23.6497
20103	-21	ER	1352542.99	4535756527.6	99689287.55	935	18.4176	14.1175	22.2353
20103	-21	IR	18373811.94	19796355382.8	99689287.55	993	18.4176	16.7264	23.7088
20104	-20	ER	1237819.27	4046366128.7	101899289.30	772	18.4395	14.0289	22.1211
20104	-20	IR	18553334.06	20878891793.2	101899289.30	863	18.4395	16.7362	23.7620
20111	-19	ER	1230661.15	3963767191.1	121849039.83	1021	18.6183	14.0231	22.1005
20111	-19	IR	20381548.04	22933355416.7	121849039.83	1126	18.6183	16.8301	23.8559
20112	-18	ER	965888.03	3129808015.3	89664850.78	611	18.3116	13.7808	21.8642
20112	-18	IR	16430072.05	19659445750.6	89664850.78	803	18.3116	16.6146	23.7018
20113	-17	ER	1129715.78	3429101633.4	91195867.83	517	18.3285	13.9375	21.9556
20113	-17	IR	17004798.13	20034426240.8	91195867.83	666	18.3285	16.6490	23.7207
20114	-16	ER	947982.32	2887841127.8	73122100.18	455	18.1076	13.7621	21.7838
20114	-16	IR	13931508.27	16675120936.3	73122100.18	497	18.1076	16.4497	23.5372
20121	-15	ER	1144073.49	3466936997.1	92908108.28	464	18.3471	13.9501	21.9665
20121	-15	IR	17329828.33	20418550215.6	92908108.28	570	18.3471	16.6679	23.7397
20122	-14	ER	1013728.78	3123462227.9	83500106.29	406	18.2404	13.8291	21.8622
20122	-14	IR	15504755.82	19571358938.9	83500106.29	499	18.2404	16.5567	23.6973
20123	-13	ER	1040638.97	3205892127.1	86327422.15	426	18.2737	13.8553	21.8883
20123	-13	IR	15773426.10	19640494194.7	86327422.15	558	18.2737	16.5738	23.7009
20124	-12	ER	1156337.04	3584467039.9	93537243.27	378	18.3539	13.9608	21.9999
20124	-12	IR	17006532.37	21719105215.8	93537243.27	514	18.3539	16.6491	23.8015
20131	-11	ER	1134109.71	3430353270.1	92373199.38	298	18.3413	13.9414	21.9559
20131	-11	IR	16414593.93	20150366896.9	92373199.38	521	18.3413	16.6137	23.7265
20132	-10	ER	1213889.05	3667285506.0	104078378.76	376	18.4607	14.0093	22.0227
20132	-10	IR	18275903.11	22183136466.4	104078378.76	687	18.4607	16.7211	23.8226
20133	-9	ER	1170289.09	3538183506.4	102921965.43	354	18.4495	13.9728	21.9869
20133	-9	IR	17301379.75	21127457222.0	102921965.43	653	18.4495	16.6663	23.7738
20134	-8	ER	1181720.64	3498440134.3	94097566.37	311	18.3598	13.9825	21.9756
20134	-8	IR	16445508.47	20672951274.3	94097566.37	532	18.3598	16.6156	23.7521
20141	-7	ER	1142978.70	3317326098.0	95470875.18	322	18.3743	13.9491	21.9224
20141	-7	IR	16276357.92	19659195488.9	95470875.18	570	18.3743	16.6052	23.7018
20142	-6	ER	1156312.77	3308436667.6	92957936.03	294	18.3477	13.9607	21.9197
20142	-6	IR	16505878.28	20080550959.4	92957936.03	540	18.3477	16.6192	23.7230
20143	-5	ER	1305445.10	3683015394.5	112746324.66	273	18.5407	14.0821	22.0270
20143	-5	IR	18838822.30	22869548950.6	112746324.66	511	18.5407	16.7514	23.8531
20144	-4	ER	1071679.83	2965397561.2	84951876.44	227	18.2576	13.8847	21.8103
20144	-4	IR	13685261.75	17407908303.7	84951876.44	387	18.2576	16.4318	23.5802
20151	-3	ER	1122461.56	3076585912.4	92768397.87	284	18.3456	13.9310	21.8471
20151	-3	IR	14562077.34	18544364912.9	92768397.87	491	18.3456	16.4939	23.6434
20152	-2	ER	1240151.62	3328680322.6	95193620.41	237	18.3714	14.0307	21.9258
20152	-2	IR	15551000.98	19528318963.6	95193620.41	425	18.3714	16.5596	23.6951
20153	-1	ER	1170899.33	3106431390.1	95712896.46	245	18.3769	13.9733	21.8567
20153	-1	IR	14994122.78	18627537602.6	95712896.46	397	18.3769	16.5232	23.6479
20154	0	ER	1264448.71	3279673347.0	98631512.82	256	18.4069	14.0501	21.9110
20154	0	IR	16150766.98	20264237433.6	98631512.82	417	18.4069	16.5975	23.7321
