# Supplementary material for: Abuse and Diversion of Immediate Release Opioid Analgesics as Compared to Extended Release Formulations in the United States
Source: PLoS One. 2016 Dec 9;11(12):e0167499. doi: 10.1371/journal.pone.0167499 (PMC5147916; doi:10.1371/journal.pone.0167499)
Supplement: S4 File — (CSV) [file pone.0167499.s004.csv]

YearQuarter	counter	form	rx	mg	pop	casecount	lnpop	lnrx	lnmg
20091	-27	ER	594820.66	2036567941.8	55164428.25	173	17.8258	13.2960	21.4345
20091	-27	IR	7875719.60	7598007899.3	55164428.25	200	17.8258	15.8793	22.7512
20092	-26	ER	592895.88	1979431842.7	51624028.30	187	17.7595	13.2928	21.4061
20092	-26	IR	8081581.32	7944601630.6	51624028.30	220	17.7595	15.9051	22.7958
20093	-25	ER	685585.39	2416484806.9	63306828.58	164	17.9635	13.4380	21.6056
20093	-25	IR	9470690.00	10237588374.2	63306828.58	210	17.9635	16.0637	23.0493
20094	-24	ER	562021.84	1904131609.4	40332951.25	147	17.5127	13.2393	21.3673
20094	-24	IR	7139444.69	7599442953.9	40332951.25	173	17.5127	15.7811	22.7513
20101	-23	ER	615972.19	2072529007.5	55485233.82	197	17.8316	13.3310	21.4520
20101	-23	IR	8593048.56	8323912458.1	55485233.82	216	17.8316	15.9665	22.8424
20102	-22	ER	499878.65	1668045170.4	42592105.00	155	17.5672	13.1221	21.2349
20102	-22	IR	6944523.26	6375379763.3	42592105.00	193	17.5672	15.7535	22.5757
20103	-21	ER	544793.66	1808355766.3	43305256.61	134	17.5838	13.2082	21.3157
20103	-21	IR	7528897.96	7204011040.8	43305256.61	184	17.5838	15.8343	22.6979
20104	-20	ER	752759.56	2332024313.1	59898537.88	188	17.9082	13.5315	21.5700
20104	-20	IR	10858660.47	11122617779.6	59898537.88	244	17.9082	16.2005	23.1322
20111	-19	ER	749255.92	2335199131.4	67157947.57	246	18.0226	13.5268	21.5714
20111	-19	IR	12373155.62	13471707872.8	67157947.57	349	18.0226	16.3310	23.3239
20112	-18	ER	948474.11	2996629708.4	82163317.32	286	18.2242	13.7626	21.8208
20112	-18	IR	15781361.49	18668958015.9	82163317.32	382	18.2242	16.5743	23.6501
20113	-17	ER	983657.50	3003551835.8	83476757.35	256	18.2401	13.7990	21.8231
20113	-17	IR	15365940.07	18103559840.9	83476757.35	380	18.2401	16.5477	23.6194
20114	-16	ER	1058654.95	3218442956.5	89105452.83	318	18.3053	13.8725	21.8922
20114	-16	IR	16248546.70	18591486846.3	89105452.83	400	18.3053	16.6035	23.6460
20121	-15	ER	1217498.69	3669780621.4	103385830.89	264	18.4540	14.0123	22.0234
20121	-15	IR	18577813.39	21216426457.6	103385830.89	369	18.4540	16.7375	23.7780
20122	-14	ER	1183379.17	3562967813.5	104184256.07	276	18.4617	13.9839	21.9939
20122	-14	IR	18297007.56	20950795664.5	104184256.07	389	18.4617	16.7222	23.7654
20123	-13	ER	1180675.03	3527019071.2	101178729.40	289	18.4324	13.9816	21.9837
20123	-13	IR	17719713.44	20797504253.8	101178729.40	412	18.4324	16.6902	23.7581
20124	-12	ER	1283539.39	3923290193.6	109627849.77	230	18.5126	14.0651	22.0902
20124	-12	IR	18834035.29	23197331529.6	109627849.77	355	18.5126	16.7512	23.8673
20131	-11	ER	1277863.27	3806400134.2	112576857.50	238	18.5391	14.0607	22.0599
20131	-11	IR	18457230.00	22134719547.6	112576857.50	383	18.5391	16.7310	23.8204
20132	-10	ER	1363929.49	4027222218.3	120312339.68	250	18.6056	14.1259	22.1163
20132	-10	IR	20312928.85	25120396863.0	120312339.68	422	18.6056	16.8268	23.9469
20133	-9	ER	1281239.87	3739370006.7	104573308.50	218	18.4654	14.0633	22.0422
20133	-9	IR	18882489.59	22855572046.6	104573308.50	375	18.4654	16.7537	23.8525
20134	-8	ER	1247811.54	3665138361.7	105453842.53	235	18.4738	14.0369	22.0221
20134	-8	IR	17834385.63	21911992804.0	105453842.53	394	18.4738	16.6966	23.8103
20141	-7	ER	1217840.81	3486926829.5	106401096.17	225	18.4827	14.0126	21.9723
20141	-7	IR	17698052.43	21054935457.7	106401096.17	349	18.4827	16.6890	23.7704
20142	-6	ER	1225635.24	3545459293.4	107963318.90	250	18.4973	14.0190	21.9889
20142	-6	IR	18658139.19	22836193633.3	107963318.90	374	18.4973	16.7418	23.8516
20143	-5	ER	1164341.58	3280377981.7	97977716.11	233	18.4003	13.9677	21.9112
20143	-5	IR	16771914.96	20355284931.2	97977716.11	361	18.4003	16.6352	23.7366
20144	-4	ER	1213729.52	3387811230.1	99305514.10	208	18.4137	14.0092	21.9434
20144	-4	IR	15888244.71	20421127586.2	99305514.10	299	18.4137	16.5811	23.7398
20151	-3	ER	1117971.52	3047795641.8	95159260.39	253	18.3711	13.9270	21.8377
20151	-3	IR	15013105.91	18817399349.1	95159260.39	361	18.3711	16.5244	23.6580
20152	-2	ER	1142692.66	3087882077.1	92020530.58	250	18.3375	13.9489	21.8508
20152	-2	IR	14815704.65	19018491631.8	92020530.58	360	18.3375	16.5112	23.6687
20153	-1	ER	1100748.00	2899222605.5	87932109.76	211	18.2921	13.9115	21.7877
20153	-1	IR	14294147.29	18020632000.7	87932109.76	325	18.2921	16.4754	23.6148
20154	0	ER	1111554.28	2948973826.1	94768909.86	222	18.3670	13.9213	21.8047
20154	0	IR	14795981.11	19236655728.1	94768909.86	348	18.3670	16.5099	23.6801
